# Supplementary material for: Optimization of the prescription isodose line for Gamma Knife radiosurgery using the shot within shot technique
Source: Radiat Oncol. 2017 Nov 25;12:187. doi: 10.1186/s13014-017-0919-4 (PMC5702131; doi:10.1186/s13014-017-0919-4)
Supplement: Supplementary file 2 — Profile validation and patient data. (XLSX 35 kb) [file 13014_2017_919_MOESM2_ESM.xlsx]

## Sheet: Validation
	RX IDL (%)	Collimator weighting (%)				RX isodose diameter (mm)				Gradient distance1/2 (mm)
		4 mm	8 mm	16 mm		Manual	Program	%diff		Manual	Program	%diff
	50	100	0	0		6.2	6.19	0.16129		1.3	1.31	0.769231
	50	70	30	0		7.6	7.59	0.131579		1.8	1.84	2.22222
	50	50	50	0		8.8	8.85	0.568182		1.8	1.82	1.11111
	50	30	70	0		9.9	9.91	0.10101		1.8	1.81	0.555556
	50	0	100	0		11	11.07	0.636364		1.9	1.91	0.526316
	50	0	70	30		13.8	13.68	0.869565		3.4	3.44	1.17647
	50	0	50	50		16.8	16.78	0.119048		3.5	3.45	1.42857
	50	0	30	70		19	19.05	0.263158		3.9	3.84	1.53846
	50	0	0	100		21.7	21.64	0.276498		4.7	4.74	0.851064
	70	100	0	0		5	4.86	2.8		1.3	1.31	0.769231
	70	70	30	0		5.6	5.6	0		2	1.97	1.5
	70	50	50	0		6.4	6.49	1.40625		2.1	2.13	1.42857
	70	30	70	0		7.8	7.76	0.512821		2	1.97	1.5
	70	0	100	0		9.3	9.32	0.215054		1.8	1.78	1.11111
	70	0	70	30		10.3	10.37	0.679612		3.5	3.55	1.42857
	70	0	50	50		12	11.99	0.0833333		4.1	4.12	0.487805
	70	0	30	70		15.4	15.25	0.974026		3.7	3.64	1.62162
	70	0	0	100		18.2	18.38	0.989011		3.8	3.73	1.84211

## Sheet: Pt 1
	Plan	IDL (%)	4 mm	8 mm	16 mm	Coverage	Selectivity	Gradient Index	Beam-on tx
	Treated	50	Composite - 2 shots			1	0.67	3.5	25.9
	SS50%	50	33	67	0	1	0.51	2.62	16.8274
	SSopt	65	0	99	1	1	0.5	2.63	12.3401
	Treated	50	Composite - 1 shot			1	0.51	3.53	21.9
	SS50%	50	80	20	0	1	0.61	3.39	22.005
	SSopt	52	76	24	0	1	0.61	3.5	21.0558

## Sheet: Pt 2
	Plan	IDL (%)	4 mm	8 mm	16 mm	Coverage	Selectivity	Gradient Index	Beam-on tx
	Treated	50	Composite - 1 shot			1	0.31	2.78	15.2666
	SS50%	50	73	27	0	1	0.58	3.42	15.6389
	SSopt	51	71	29	0	1	0.58	3.45	15.2666
	Treated	50	Composite - 1 shot			1	0.47	2.87	13.5537
	SS50%	50	48	52	0	1	0.47	3.03	13.4048
	SSopt	74	2	98	0	1	0.48	3.07	8.34076
	Treated	50	Composite - 5 shots			0.99	0.72	3.2	21.6711
	SS50%	50	0	51	49	0.99	0.72	3.1	11.3196
	SSopt	65	0	27	73	0.99	0.67	2.96	8.41523

## Sheet: Pt 3
	Plan	IDL (%)	4 mm	8 mm	16 mm	Coverage	Selectivity	Gradient Index	Beam-on tx
	Treated	50	Composite - 2 shots			0.99	0.67	3.06	17.1
	SS50%	50	0	48	52	0.99	0.73	2.6	14.6461
	SSopt	67	0	20	80	0.99	0.72	2.56	10.7186
	Treated	50	Composite - 1 shot			0.99	0.69	3.13	18.4
	SS50%	50	63	37	0	0.99	0.75	3.17	18.7372
	SSopt	58	48	52	0	0.99	0.73	3.31	15.5461
	Treated	50	100	0	0	1	0.45	2.85	19.8
	SS50%	50	100	0	0	1	0.45	2.84	19.719
	SSopt	50	100	0	0	1	0.45	2.84	19.719

## Sheet: Pt 4
	Plan	IDL (%)	4 mm	8 mm	16 mm	Coverage	Selectivity	Gradient Index	Beam-on tx
	Treated	50	Composite - 2 shots			0.99	0.64	3.63	28.9
	SS50%	50	50	50	0	0.99	0.58	2.84	20.4
	SSopt	76	8	92	0	0.99	0.67	3.08	12.7
	Treated	50	Composite - 2 shots			1	0.64	3.46	30.3
	SS50%	50	47	53	0	1	0.55	2.8	22.9
	SSopt	74	5	95	0	1	0.59	2.89	14.8
	Treated	50	Composite - 2 shots			1	0.71	3.58	27.7
	SS50%	50	63	37	0	1	0.5	3.17	23.3
	SSopt	63	41	59	0	1	0.52	3.39	18.1
	Treated	50	Composite - 4 shots			1	0.81	2.5	27.8
	SS50%	50	0	34	66	1	0.79	2.61	23.1
	SSopt	60	0	0	100	1	0.77	2.62	19.8

## Sheet: Pt 5
	Plan	IDL (%)	4 mm	8 mm	16 mm	Coverage	Selectivity	Gradient Index	Beam-on tx
	Treated	49	Composite - 7 shots			0.98	0.74	3.17	52.3
	SS50%	50	0	47	53	0.98	0.6	2.55	20
	SSopt	75	0	7	93	0.98	0.61	2.52	12.7
	Treated	50	Composite - 2 shots			0.98	0.63	3.52	23.3
	SS50%	50	0	73	27	0.98	0.56	3.42	19.9
	SSopt	52	0	70	30	0.98	0.56	3.48	19
	Treated	50	4mm - 2 shots			1	0.37	3.17	28.5
	SS50%	50	67	33	0	1	0.22	3.26	23
	SSopt	57	54	46	0	1	0.22	3.4	19.9

## Sheet: Pt 6
	Plan	IDL (%)	4 mm	8 mm	16 mm	Coverage	Selectivity	Gradient Index	Beam-on tx
	Treated	50	1 composite shot			1	0.63	3.24	21.3
	SS50%	50	0	84	16	1	0.6	3.37	21.2
	SSopt	50	0	84	16	1	0.6	3.37	21.2
	Treated	50	4 composite shot			0.99	0.68	2.99	32.4
	SS50%	50	0	62	38	0.99	0.54	2.95	17.4
	SSopt	56	0	54	46	0.99	0.56	3.02	15.4
	Treated	50	60	40	0	1	0.67	3.11	23
	SS50%	50	60	40	0	1	0.67	3.11	23
	SSopt	74	14	86	0	1	0.65	3.22	14.8
	Treated	50	52	48	0	1	0.4	2.91	18.7
	SS50%	50	52	48	0	1	0.4	2.91	18.7
	SSopt	77	0	100	0	1	0.38	2.89	11.3

## Sheet: Pt 7
	Plan	IDL (%)	4 mm	8 mm	16 mm	Coverage	Selectivity	Gradient Index	Beam-on tx
	Treated	50	3 composite shot			0.99	0.54	3.89	23.6
	SS50%	50	0	49	51	0.99	0.37	2.57	19
	SSopt	71	0	19	81	0.99	0.4	2.58	13
